# Supplementary material for: Theoretical Survey of the Intrinsic Reactivity of Functionalized (CH2=C(R)XH) Enols, Enethiols and Eneselenols: Potential Interstellar Species
Source: Molecules. 2026 Mar 20;31(6):1040. doi: 10.3390/molecules31061040 (PMC13029071; doi:10.3390/molecules31061040)
Supplement: Supplementary file 1 [file molecules-31-01040-s001.zip]

Archive with 1 entries (1 files):
- molecules-4189411-supplementary.pdf
